# Supplementary material for: Archetypes of Binocular Visual Field Loss and Their Impact on Vision-Related Quality of Life in Glaucoma Patients
Source: Invest Ophthalmol Vis Sci. 2026 Mar 12;67(3):28. doi: 10.1167/iovs.67.3.28 (PMC12988670; doi:10.1167/iovs.67.3.28)
Supplement: Supplement 1 [file iovs-67-3-28_s001.zip]

Archive with 3 entries (3 files):
- Supplementary Figure 1 (1).PNG
- Supplementary heatmap.html
- Supplementary Questionnaire.docx (1).pdf
